# Supplementary material for: Primary Prevention Through Prophylactic Mastectomy and Breast Reconstruction: An Exploratory Study on Patient Satisfaction and Quality of Life
Source: J Clin Med. 2025 Nov 15;14(22):8093. doi: 10.3390/jcm14228093 (PMC12653024; doi:10.3390/jcm14228093)
Supplement: Supplementary file 1 [file jcm-14-08093-s001.zip]

Archive with 1 entries (1 files):
- jcm-3853619-supplementary.pdf
